# Supplementary material for: Climbing ability of teneral and sclerotized adult bed bugs and assessment of adhesive properties of the exoskeletal fluid using atomic force microscopy
Source: PLoS One. 2017 Dec 15;12(12):e0189215. doi: 10.1371/journal.pone.0189215 (PMC5731716; doi:10.1371/journal.pone.0189215)
Supplement: S1 Dataset — (XLSX) [file pone.0189215.s001.xlsx]

## Sheet: Sheet1
		TRIAL 1	PART 1
in cm	Teneral	Regular	Teneral	Regular	Teneral	Regular
1	1	0	3	0	0	0
1.2	2	0	2	0	1	0
1.4	4	3	3	0	2	1
1.6	1	0	9	0	5	0
1.8	1	0	3	0	2	0
2	0	0	0	0	2	0				cm	Regular	Teneral
2.2	0	0	1	0	3	0				1	0	4
2.4	0	0	1	0	1	0				1.2	0	5
2.6	0	0	0	0	0	0				1.4	4	9
2.8	0	0	0	0	2	0				1.6	0	15
3	0	0	0	0	0	0				1.8	0	6
3.2	0	0	1	0	0	0				2	0	2
3.4	0	0	0	0	0	0				2.2	0	4
3.6	0	0	0	0	0	0				2.4	0	2
3.8	0	0	0	0	0	0				2.6	0	0
4	0	0	0	0	0	0				2.8	0	2
4.2	0	0	0	0	0	0				3	0	0
4.4	0	0	1	0	0	0				3.2	0	1
4.6	0	0	0	0	0	0				3.4	0	0
4.8	0	0	0	0	0	0				3.6	0	0
5	0	0	0	0	0	0				3.8	0	0
5.2	0	0	0	0	0	0				4	0	0
5.4	0	0	0	0	0	0				4.2	0	0
5.6	0	0	0	0	0	0				4.4	0	1
5.8	0	0	0	0	0	0				4.6	0	0
6	0	0	0	0	0	0				4.8	0	0
6.2	0	0	0	0	0	0				5	0	0
6.4	0	0	0	0	0	0				5.2	0	0
6.6	0	0	0	0	0	0				5.4	0	0
6.8	0	0	0	0	0	0				5.6	0	0
7	0	0	0	0	0	0				5.8	0	0
7.2	0	0	0	0	0	0				6	0	0
7.4	0	0	0	0	0	0				6.2	0	0
										6.4	0	0
	Teneral	Teneral	Teneral	Teneral sum	Regular	Regular	Regular	Regular sum		6.6	0	0
1	1	3	0	4	0	0	0	0		6.8	0	0
1.2	2	2	1	5	0	0	0	0		7	0	0
1.4	4	3	2	9	3	0	1	4		7.2	0	0
1.6	1	9	5	15	0	0	0	0		7.4	0	0
1.8	1	3	2	6	0	0	0	0
2	0	0	2	2	0	0	0	0
2.2	0	1	3	4	0	0	0	0
2.4	0	1	1	2	0	0	0	0
2.6	0	0	0	0	0	0	0	0
2.8	0	0	2	2	0	0	0	0
3	0	0	0	0	0	0	0	0
3.2	0	1	0	1	0	0	0	0
3.4	0	0	0	0	0	0	0	0
3.6	0	0	0	0	0	0	0	0
3.8	0	0	0	0	0	0	0	0
4	0	0	0	0	0	0	0	0
4.2	0	0	0	0	0	0	0	0
4.4	0	1	0	1	0	0	0	0
4.6	0	0	0	0	0	0	0	0
4.8	0	0	0	0	0	0	0	0
5	0	0	0	0	0	0	0	0
5.2	0	0	0	0	0	0	0	0
5.4	0	0	0	0	0	0	0	0
5.6	0	0	0	0	0	0	0	0
5.8	0	0	0	0	0	0	0	0
6	0	0	0	0	0	0	0	0
6.2	0	0	0	0	0	0	0	0
6.4	0	0	0	0	0	0	0	0
6.6	0	0	0	0	0	0	0	0
6.8	0	0	0	0	0	0	0	0
7	0	0	0	0	0	0	0	0
7.2	0	0	0	0	0	0	0	0
7.4	0	0	0	0	0	0	0	0
		TRIAL 1	PART 2
in cm	post teneral	regular	post teneral	regular	post teneral	regular
1	1	2	0	0	0	0
1.2	1	0	1	1	0	0
1.4	0	1	1	2	0	1
1.6	0	0	2	0	0	0
1.8	0	0	0	1	1	0
2	0	0	0	0	0	0
2.2	0	0	0	0	0	0
2.4	0	0	0	0	0	0
2.6	0	0	0	0	0	0
2.8	0	0	0	1	0	0
3	0	0	0	0	0	0
3.2	0	0	0	0	0	0
3.4	0	0	0	0	0	0
3.6	0	0	0	0	0	0
3.8	0	0	0	0	0	0
4	0	0	0	0	0	0
4.2	0	0	0	0	0	0
4.4	0	0	0	0	0	0
4.6	0	0	0	0	0	0					Regular	Post-teneral
4.8	0	0	0	0	0	0				1	2	1
5	0	0	0	0	0	0				1.2	1	2
5.2	0	0	0	0	0	0				1.4	4	1
5.4	0	0	0	0	0	0				1.6	0	2
5.6	0	0	0	0	0	0				1.8	1	1
5.8	0	0	0	0	0	0				2	0	0
6	0	0	0	0	0	0				2.2	0	0
6.2	0	0	0	0	0	0				2.4	0	0
6.4	0	0	0	0	0	0				2.6	0	0
6.6	0	0	0	0	0	0				2.8	1	0
6.8	0	0	0	0	0	0				3	0	0
7	0	0	0	0	0	0				3.2	0	0
7.2	0	0	0	0	0	0				3.4	0	0
7.4	0	0	0	0	0	0				3.6	0	0
										3.8	0	0
	Regular	Regular	Regular	Regular sum	Post teneral	Post teneral	Post teneral	Post teneral sum		4	0	0
1	2	0	0	2	1	0	0	1		4.2	0	0
1.2	0	1	0	1	1	1	0	2		4.4	0	0
1.4	1	2	1	4	0	1	0	1		4.6	0	0
1.6	0	0	0	0	0	2	0	2		4.8	0	0
1.8	0	1	0	1	0	0	1	1		5	0	0
2	0	0	0	0	0	0	0	0		5.2	0	0
2.2	0	0	0	0	0	0	0	0		5.4	0	0
2.4	0	0	0	0	0	0	0	0		5.6	0	0
2.6	0	0	0	0	0	0	0	0		5.8	0	0
2.8	0	1	0	1	0	0	0	0		6	0	0
3	0	0	0	0	0	0	0	0		6.2	0	0
3.2	0	0	0	0	0	0	0	0		6.4	0	0
3.4	0	0	0	0	0	0	0	0		6.6	0	0
3.6	0	0	0	0	0	0	0	0		6.8	0	0
3.8	0	0	0	0	0	0	0	0		7	0	0
4	0	0	0	0	0	0	0	0		7.2	0	0
4.2	0	0	0	0	0	0	0	0		7.4	0	0
4.4	0	0	0	0	0	0	0	0
4.6	0	0	0	0	0	0	0	0
4.8	0	0	0	0	0	0	0	0
5	0	0	0	0	0	0	0	0
5.2	0	0	0	0	0	0	0	0
5.4	0	0	0	0	0	0	0	0
5.6	0	0	0	0	0	0	0	0
5.8	0	0	0	0	0	0	0	0
6	0	0	0	0	0	0	0	0
6.2	0	0	0	0	0	0	0	0
6.4	0	0	0	0	0	0	0	0
6.6	0	0	0	0	0	0	0	0
6.8	0	0	0	0	0	0	0	0
7	0	0	0	0	0	0	0	0
7.2	0	0	0	0	0	0	0	0
7.4	0	0	0	0	0	0	0	0
		TRIAL 2	PART 1
in cm	Teneral	Regular	Teneral	Regular	Teneral	Regular
1	3	0	4	6	2	3
1.2	9	0	6	8	4	0
1.4	10	0	3	6	2	2
1.6	8	1	5	1	4	1
1.8	8	1	4	1	0	1
2	8	1	5	2	2	0
2.2	6	0	1	0	0	0
2.4	7	0	1	2	0	0
2.6	7	1	2	0	0	0
2.8	1	0	0	0	0	0
3	0	0	0	0	0	0
3.2	1	0	1	0	0	0
3.4	2	1	0	0	0	0
3.6	0	0	0	0	0	0
3.8	1	0	0	0	0	0
4	2	0	1	0	0	0
4.2	1	0	0	0	0	0
4.4	0	0	0	0	0	0
4.6	2	0	0	0	1	0
4.8	2	0	0	0	0	0
5	1	0	0	0	0	0
5.2	0	0	0	0	0	0
5.4	1	0	0	0	0	0
5.6	2	0	0	0	1	0					Regular	Teneral
5.8	0	0	0	0	0	0				1	9	9
6	0	0	0	0	0	0				1.2	8	19
6.2	0	0	0	0	0	0				1.4	8	15
6.4	0	0	0	0	0	0				1.6	3	17
6.6	0	0	0	0	0	0				1.8	3	12
6.8	0	0	0	0	0	0				2	3	15
7	0	0	0	0	0	0				2.2	0	7
7.2	0	0	0	0	0	0				2.4	2	8
7.4	0	0	0	0	0	0				2.6	1	9
										2.8	0	1
in cm	Teneral	Teneral	Teneral	Teneral sum	Regular	Regular	Regular	Regular sum		3	0	0
1	3	4	2	9	0	6	3	9		3.2	0	2
1.2	9	6	4	19	0	8	0	8		3.4	1	2
1.4	10	3	2	15	0	6	2	8		3.6	0	0
1.6	8	5	4	17	1	1	1	3		3.8	0	1
1.8	8	4	0	12	1	1	1	3		4	0	3
2	8	5	2	15	1	2	0	3		4.2	0	1
2.2	6	1	0	7	0	0	0	0		4.4	0	0
2.4	7	1	0	8	0	2	0	2		4.6	0	3
2.6	7	2	0	9	1	0	0	1		4.8	0	2
2.8	1	0	0	1	0	0	0	0		5	0	1
3	0	0	0	0	0	0	0	0		5.2	0	0
3.2	1	1	0	2	0	0	0	0		5.4	0	1
3.4	2	0	0	2	1	0	0	1		5.6	0	3
3.6	0	0	0	0	0	0	0	0		5.8	0	0
3.8	1	0	0	1	0	0	0	0		6	0	0
4	2	1	0	3	0	0	0	0		6.2	0	0
4.2	1	0	0	1	0	0	0	0		6.4	0	0
4.4	0	0	0	0	0	0	0	0		6.6	0	0
4.6	2	0	1	3	0	0	0	0		6.8	0	0
4.8	2	0	0	2	0	0	0	0		7	0	0
5	1	0	0	1	0	0	0	0		7.2	0	0
5.2	0	0	0	0	0	0	0	0		7.4	0	0
5.4	1	0	0	1	0	0	0	0
5.6	2	0	1	3	0	0	0	0
5.8	0	0	0	0	0	0	0	0
6	0	0	0	0	0	0	0	0
6.2	0	0	0	0	0	0	0	0
6.4	0	0	0	0	0	0	0	0
6.6	0	0	0	0	0	0	0	0
6.8	0	0	0	0	0	0	0	0
7	0	0	0	0	0	0	0	0
7.2	0	0	0	0	0	0	0	0
7.4	0	0	0	0	0	0	0	0
		TRIAL 2	PART 2
in cm	Post teneral	Regular	Post teneral	Regular	Post teneral	Regular
1	6	1	0	1	6	4
1.2	2	1	0	4	6	7
1.4	3	1	1	2	3	7
1.6	3	0	0	0	1	1
1.8	1	0	0	0	0	2
2	1	0	0	0	0	0
2.2	0	0	0	0	2	0
2.4	0	0	0	0	0	0
2.6	0	0	0	1	0	1
2.8	0	0	0	0	0	0
3	0	0	0	0	0	1
3.2	0	0	0	0	0	0
3.4	0	0	0	0	0	0
3.6	0	0	0	0	0	0
3.8	0	0	0	0	0	0
4	0	0	0	0	0	0
4.2	0	0	0	0	0	0
4.4	0	0	0	0	0	0
4.6	0	0	0	0	0	0
4.8	0	0	0	0	0	0
5	0	0	0	0	0	0
5.2	0	0	0	0	0	0
5.4	0	0	0	0	0	0					Regular	Post teneral
5.6	0	0	0	0	0	0				1	6	12
5.8	0	0	0	0	0	0				1.2	12	8
6	0	0	0	0	0	0				1.4	10	7
6.2	0	0	0	0	0	0				1.6	1	4
6.4	0	0	0	0	0	0				1.8	2	1
6.6	0	0	0	0	0	0				2	0	1
6.8	0	0	0	0	0	0				2.2	0	2
7	0	0	0	0	0	0				2.4	0	0
7.2	0	0	0	0	0	0				2.6	2	0
7.4	0	0	0	0	0	0				2.8	0	0
										3	1	0
in cm	Post-teneral	Post teneral	Post teneral	Post teneral sum	Regular	Regular	Regular	Regular sum		3.2	0	0
1	6	0	6	12	1	1	4	6		3.4	0	0
1.2	2	0	6	8	1	4	7	12		3.6	0	0
1.4	3	1	3	7	1	2	7	10		3.8	0	0
1.6	3	0	1	4	0	0	1	1		4	0	0
1.8	1	0	0	1	0	0	2	2		4.2	0	0
2	1	0	0	1	0	0	0	0		4.4	0	0
2.2	0	0	2	2	0	0	0	0		4.6	0	0
2.4	0	0	0	0	0	0	0	0		4.8	0	0
2.6	0	0	0	0	0	1	1	2		5	0	0
2.8	0	0	0	0	0	0	0	0		5.2	0	0
3	0	0	0	0	0	0	1	1		5.4	0	0
3.2	0	0	0	0	0	0	0	0		5.6	0	0
3.4	0	0	0	0	0	0	0	0		5.8	0	0
3.6	0	0	0	0	0	0	0	0		6	0	0
3.8	0	0	0	0	0	0	0	0		6.2	0	0
4	0	0	0	0	0	0	0	0		6.4	0	0
4.2	0	0	0	0	0	0	0	0		6.6	0	0
4.4	0	0	0	0	0	0	0	0		6.8	0	0
4.6	0	0	0	0	0	0	0	0		7	0	0
4.8	0	0	0	0	0	0	0	0		7.2	0	0
5	0	0	0	0	0	0	0	0		7.4	0	0
5.2	0	0	0	0	0	0	0	0
5.4	0	0	0	0	0	0	0	0
5.6	0	0	0	0	0	0	0	0
5.8	0	0	0	0	0	0	0	0
6	0	0	0	0	0	0	0	0
6.2	0	0	0	0	0	0	0	0
6.4	0	0	0	0	0	0	0	0
6.6	0	0	0	0	0	0	0	0
6.8	0	0	0	0	0	0	0	0
7	0	0	0	0	0	0	0	0
7.2	0	0	0	0	0	0	0	0
7.4	0	0	0	0	0	0	0	0
		TRIAL 3	PART 1
in cm	Teneral	Regular	Teneral	Regular	Teneral	Regular
1	1	1	1	3	6	1
1.2	4	1	0	3	5	0
1.4	4	1	1	0	6	0
1.6	1	1	2	0	2	0
1.8	3	1	4	1	2	0
2	3	0	5	1	1	1
2.2	3	1	0	0	1	1
2.4	2	0	0	1	1	0
2.6	1	0	2	1	2	0
2.8	0	0	0	0	3	0
3	0	0	0	0	2	0
3.2	0	1	0	1	0	0
3.4	2	0	1	0	2	0
3.6	0	0	0	0	2	0
3.8	0	0	0	0	4	0
4	1	0	0	0	2	0
4.2	0	0	0	0	0	0
4.4	1	0	0	0	0	0					Regular	Teneral
4.6	1	0	0	0	0	0				1	5	8
4.8	0	0	0	0	1	0				1.2	4	9
5	0	0	0	0	0	0				1.4	1	11
5.2	2	0	0	0	0	0				1.6	1	5
5.4	1	0	0	0	0	0				1.8	2	9
5.6	1	0	0	0	1	0				2	2	9
5.8	2	0	0	0	3	0				2.2	2	4
6	0	1	0	0	2	0				2.4	1	3
6.2	1	0	0	0	1	0				2.6	1	5
6.4	0	0	0	0	1	0				2.8	0	3
6.6	0	0	0	0	0	0				3	0	2
6.8	0	0	0	0	0	0				3.2	2	0
7	0	0	0	0	0	0				3.4	0	5
7.2	0	0	0	0	1	0				3.6	0	2
7.4	1	0	0	0	0	0				3.8	0	4
										4	0	3
in cm	Teneral	Teneral	Teneral	Teneral sum	Regular	Regular	Regular	Regular sum		4.2	0	0
1	1	1	6	8	1	3	1	5		4.4	0	1
1.2	4	0	5	9	1	3	0	4		4.6	0	1
1.4	4	1	6	11	1	0	0	1		4.8	0	1
1.6	1	2	2	5	1	0	0	1		5	0	0
1.8	3	4	2	9	1	1	0	2		5.2	0	2
2	3	5	1	9	0	1	1	2		5.4	0	1
2.2	3	0	1	4	1	0	1	2		5.6	0	2
2.4	2	0	1	3	0	1	0	1		5.8	0	5
2.6	1	2	2	5	0	1	0	1		6	1	2
2.8	0	0	3	3	0	0	0	0		6.2	0	2
3	0	0	2	2	0	0	0	0		6.4	0	1
3.2	0	0	0	0	1	1	0	2		6.6	0	0
3.4	2	1	2	5	0	0	0	0		6.8	0	0
3.6	0	0	2	2	0	0	0	0		7	0	0
3.8	0	0	4	4	0	0	0	0		7.2	0	1
4	1	0	2	3	0	0	0	0		7.4	0	1
4.2	0	0	0	0	0	0	0	0
4.4	1	0	0	1	0	0	0	0
4.6	1	0	0	1	0	0	0	0
4.8	0	0	1	1	0	0	0	0
5	0	0	0	0	0	0	0	0
5.2	2	0	0	2	0	0	0	0
5.4	1	0	0	1	0	0	0	0
5.6	1	0	1	2	0	0	0	0
5.8	2	0	3	5	0	0	0	0
6	0	0	2	2	1	0	0	1
6.2	1	0	1	2	0	0	0	0
6.4	0	0	1	1	0	0	0	0
6.6	0	0	0	0	0	0	0	0
6.8	0	0	0	0	0	0	0	0
7	0	0	0	0	0	0	0	0
7.2	0	0	1	1	0	0	0	0
7.4	1	0	0	1	0	0	0	0
		TRIAL 3	PART 2
in cm	post teneral	regular	post teneral	regular	post teneral	regular
1	3	1	3	4	2	1
1.2	1	3	3	1	1	1
1.4	1	1	2	3	2	2
1.6	0	1	1	0	0	1
1.8	1	1	1	0	0	0
2	0	0	0	0	0	1
2.2	0	1	1	0	0	0
2.4	0	0	0	1	0	0
2.6	0	1	0	0	0	0
2.8	0	1	0	0	0	0
3	0	0	0	0	0	0
3.2	0	0	0	0	0	0
3.4	0	0	0	0	0	0
3.6	0	1	0	0	0	0
3.8	0	0	0	0	0	0
4	0	0	0	0	0	0
4.2	0	0	0	0	0	0
4.4	0	0	0	0	0	0
4.6	0	0	0	0	0	0
4.8	0	0	0	0	0	0
5	0	0	0	0	0	0
5.2	0	0	0	0	0	0
5.4	0	0	0	0	0	0					Regular	Post teneral
5.6	0	0	0	1	0	0				1	6	8
5.8	0	0	0	0	0	0				1.2	5	5
6	0	0	0	0	0	0				1.4	6	5
6.2	0	0	0	0	0	0				1.6	2	1
6.4	0	0	0	0	0	0				1.8	1	2
6.6	0	0	0	0	0	0				2	1	0
6.8	0	0	0	0	0	0				2.2	1	1
7	0	0	0	0	0	0				2.4	1	0
7.2	0	0	0	0	0	0				2.6	1	0
7.4	0	0	0	0	0	0				2.8	1	0
										3	0	0
cm	post teneral	post teneral	post teneral	post teneral sum	regular	regular	regular	regular sum		3.2	0	0
1	3	3	2	8	1	4	1	6		3.4	0	0
1.2	1	3	1	5	3	1	1	5		3.6	1	0
1.4	1	2	2	5	1	3	2	6		3.8	0	0
1.6	0	1	0	1	1	0	1	2		4	0	0
1.8	1	1	0	2	1	0	0	1		4.2	0	0
2	0	0	0	0	0	0	1	1		4.4	0	0
2.2	0	1	0	1	1	0	0	1		4.6	0	0
2.4	0	0	0	0	0	1	0	1		4.8	0	0
2.6	0	0	0	0	1	0	0	1		5	0	0
2.8	0	0	0	0	1	0	0	1		5.2	0	0
3	0	0	0	0	0	0	0	0		5.4	0	0
3.2	0	0	0	0	0	0	0	0		5.6	1	0
3.4	0	0	0	0	0	0	0	0		5.8	0	0
3.6	0	0	0	0	1	0	0	1		6	0	0
3.8	0	0	0	0	0	0	0	0		6.2	0	0
4	0	0	0	0	0	0	0	0		6.4	0	0
4.2	0	0	0	0	0	0	0	0		6.6	0	0
4.4	0	0	0	0	0	0	0	0		6.8	0	0
4.6	0	0	0	0	0	0	0	0		7	0	0
4.8	0	0	0	0	0	0	0	0		7.2	0	0
5	0	0	0	0	0	0	0	0		7.4	0	0
5.2	0	0	0	0	0	0	0	0
5.4	0	0	0	0	0	0	0	0
5.6	0	0	0	0	0	1	0	0
5.8	0	0	0	0	0	0	0	0
6	0	0	0	0	0	0	0	0
6.2	0	0	0	0	0	0	0	0
6.4	0	0	0	0	0	0	0	0
6.6	0	0	0	0	0	0	0	0
6.8	0	0	0	0	0	0	0	0
7	0	0	0	0	0	0	0	0
7.2	0	0	0	0	0	0	0	0
7.4	0	0	0	0	0	0	0	0
		SUMMARY OF TRIAL 1, 2, and 3			Part 1
Trial 1	Trial 2	Trial 3		Trial 1	Trial 2	Trial 3
Regular	Regular	Regular	R sum	T1	T2	T3	T sum		height cm	Regular	Teneral
0	9	5	14	4	9	8	21		1	14	21
0	8	4	12	5	19	9	33		1.2	12	33
4	8	1	13	9	15	11	35		1.4	13	35
0	3	1	4	15	17	5	37		1.6	4	37
0	3	2	5	6	12	9	27		1.8	5	27
0	3	2	5	2	15	9	26		2	5	26
0	0	2	2	4	7	4	15		2.2	2	15
0	2	1	3	2	8	3	13		2.4	3	13
0	1	1	2	0	9	5	14		2.6	2	14
0	0	0	0	2	1	3	6		2.8	0	6
0	0	0	0	0	0	2	2		3	0	2
0	0	2	2	1	2	0	3		3.2	2	3
0	1	0	1	0	2	5	7		3.4	1	7
0	0	0	0	0	0	2	2		3.6	0	2
0	0	0	0	0	1	4	5		3.8	0	5
0	0	0	0	0	3	3	6		4	0	6
0	0	0	0	0	1	0	1		4.2	0	1
0	0	0	0	1	0	1	2		4.4	0	2
0	0	0	0	0	3	1	4		4.6	0	4
0	0	0	0	0	2	1	3		4.8	0	3
0	0	0	0	0	1	0	1		5	0	1
0	0	0	0	0	0	2	2		5.2	0	2
0	0	0	0	0	1	1	2		5.4	0	2
0	0	0	0	0	3	2	5		5.6	0	5
0	0	0	0	0	0	5	5		5.8	0	5
0	0	1	1	0	0	2	2		6	1	2
0	0	0	0	0	0	2	2		6.2	0	2
0	0	0	0	0	0	1	1		6.4	0	1
0	0	0	0	0	0	0	0		6.6	0	0
0	0	0	0	0	0	0	0		6.8	0	0
0	0	0	0	0	0	0	0		7	0	0
0	0	0	0	0	0	1	1		7.2	0	1
0	0	0	0	0	0	1	1		7.4	0	1
		SUMMARY of TRIAL 1,2, and 3 Part 2
Trial 1	Trial 2	Trial 3		Trial 1	Trial 2	Trial 3
Regular	Regular	Regular	R sum	Post teneral	Post teneral	Post teneral	PT sum			Regular	Post-teneral
2	6	6	14	1	12	8	21		1	14	21
1	12	5	18	2	8	5	15		1.2	18	15
4	10	6	20	1	7	5	13		1.4	20	13
0	1	2	3	2	4	1	7		1.6	3	7
1	2	1	4	1	1	2	4		1.8	4	4
0	0	1	1	0	1	0	1		2	1	1
0	0	1	1	0	2	1	3		2.2	1	3
0	0	1	1	0	0	0	0		2.4	1	0
0	2	1	3	0	0	0	0		2.6	3	0
1	0	1	2	0	0	0	0		2.8	2	0
0	1	0	1	0	0	0	0		3	1	0
0	0	0	0	0	0	0	0		3.2	0	0
0	0	0	0	0	0	0	0		3.4	0	0
0	0	1	1	0	0	0	0		3.6	1	0
0	0	0	0	0	0	0	0		3.8	0	0
0	0	0	0	0	0	0	0		4	0	0
0	0	0	0	0	0	0	0		4.2	0	0
0	0	0	0	0	0	0	0		4.4	0	0
0	0	0	0	0	0	0	0		4.6	0	0
0	0	0	0	0	0	0	0		4.8	0	0
0	0	0	0	0	0	0	0		5	0	0
0	0	0	0	0	0	0	0		5.2	0	0
0	0	0	0	0	0	0	0		5.4	0	0
0	0	1	1	0	0	0	0		5.6	1	0
0	0	0	0	0	0	0	0		5.8	0	0
0	0	0	0	0	0	0	0		6	0	0
0	0	0	0	0	0	0	0		6.2	0	0
0	0	0	0	0	0	0	0		6.4	0	0
0	0	0	0	0	0	0	0		6.6	0	0
0	0	0	0	0	0	0	0		6.8	0	0
0	0	0	0	0	0	0	0		7	0	0
0	0	0	0	0	0	0	0		7.2	0	0
0	0	0	0	0	0	0	0		7.4	0	0
	Min, Max, Average, and CM Sum per vial
Trial	Treatment	Vial	Average	min	max	cm sum				Teneral	Regular	Post-Teneral	Regular
1	(T) teneral	1	1.37778	1	1.8	12.4			cm	650.8	104.6	82	107.8
	(T) teneral	2	1.73333	1	4.4	41.6
	(T) teneral	3	1.9	1.2	2.8	34.2
	(R1) regular	1	1.4	1.4	1.4	4.2
	(R1) regular	2	0	0	0	0
	(R1) regular	3	1.4	1.4	1.4	1.4
	(PT) post-teneral	1	1.1	1	1.2	2.2
	(PT) post-teneral	2	1.45	1.2	1.6	5.8
	(PT) post-teneral	3	1.8	1.8	1.8	1.8
	(R2) regular	1	1.13333	1	1.4	3.4
	(R2) regular	2	1.72	1.2	2.8	8.6
	(R2) regular	3	1.4	1.4	1.4	1.4
2	(T) teneral	1	2.25679	1	5.6	188.4
	(T) teneral	2	1.74545	1	4	57.6
	(T) teneral	3	1.8875	1	5.6	30.2
	(R1) regular	1	2.28	1.6	3.4	11.4
	(R1) regular	2	1.39231	1	2.4	36.2
	(R1) regular	3	1.31429	1	1.8	9.2
	(PT) post-teneral	1	1.325	1	2	21.2
	(PT) post-teneral	2	1.4	1.4	1.4	1.4
	(PT) post-teneral	3	1.3	1	2.2	21.2
	(R2) regular	1	1.2	1	1.4	3.6
	(R2) regular	2	1.4	1	2.6	11.2
	(R2) regular	3	1.43478	1	3	33
3	(T) teneral	1	2.99429	1	7.4	104.8
	(T) teneral	2	1.9625	1	3.4	31.4
	(T) teneral	3	2.9451	1	7.2	150.2
	(R1) regular	1	2.3	1	6	18.4
	(R1) regular	2	1.69091	1	3.2	18.6
	(R1) regular	3	1.73333	1	2.2	5.2
	(PT) post-teneral	1	1.23333	1	1.8	7.4
	(PT) post-teneral	2	1.36364	1	2.2	15
	(PT) post-teneral	3	1.2	1	1.4	6
	(R2) regular	1	1.87273	1	3.6	20.6
	(R2) regular	2	1.74	1	5.6	17.4
	(R2) regular	3	1.43333	1	2	8.6
